# Supplementary material for: Phenanthroline-Based Reversible Fluorescent Probe for Ultrasensitive and Selective Detection of Ni2+ and Mitochondrial Imaging
Source: Molecules. 2026 May 25;31(11):1815. doi: 10.3390/molecules31111815 (PMC13258799; doi:10.3390/molecules31111815)
Supplement: Supplementary file 1 [file molecules-31-01815-s001.zip]

Archive with 1 entries (1 files):
- molecules-4321153-supplementary.pdf
